# Supplementary material for: High SLC4A11 expression is an independent predictor for poor overall survival in grade 3/4 serous ovarian cancer
Source: PLoS One. 2017 Nov 1;12(11):e0187385. doi: 10.1371/journal.pone.0187385 (PMC5665559; doi:10.1371/journal.pone.0187385)
Supplement: S1 Table — (XLSX) [file pone.0187385.s001.xlsx]

## Sheet: new data for COX analysis
sample	samples	sample_type	venous_invasion	lymphatic_invasion	tumor_residual_disease	_RFS	_RFS_IND	_OS	_OS_IND	age_at_initial_pathologic_diagnosis	neoplasm_histologic_grade	clinical_stage	SLC4A11
TCGA-23-2079-01	TCGA-23-2079-01	Primary Tumor	YES	YES	No Macroscopic disease			2788	0	46	G3	Stage IIIC	-0.230625
TCGA-23-2078-01	TCGA-23-2078-01	Primary Tumor	YES	YES	No Macroscopic disease			2661	0	66	G3	Stage IIIC	0.1345
TCGA-09-2051-01	TCGA-09-2051-01	Primary Tumor	YES	YES	No Macroscopic disease			1919	0	42	G3	Stage IIIC	1.28838
TCGA-23-1124-01	TCGA-23-1124-01	Primary Tumor	YES	YES	No Macroscopic disease			1768	1	62	G3	Stage IIIC	1.8355
TCGA-23-1110-01	TCGA-23-1110-01	Primary Tumor	YES	YES	No Macroscopic disease			1658	0	42	G3	Stage IIIC	0.701125
TCGA-23-2084-01	TCGA-23-2084-01	Primary Tumor	YES	YES	No Macroscopic disease			1516	1	45	G3	Stage IV	2.345
TCGA-31-1944-01	TCGA-31-1944-01	Primary Tumor	YES	YES	No Macroscopic disease			1386	0	47	G3	Stage IIIC	1.24787
TCGA-09-1665-01	TCGA-09-1665-01	Primary Tumor	YES	YES	No Macroscopic disease			1266	1	73	G2	Stage IIIC	0.874875
TCGA-09-0369-01	TCGA-09-0369-01	Primary Tumor	YES	YES	No Macroscopic disease			1082	1	56	G3	Stage IIIC
TCGA-61-1733-01	TCGA-61-1733-01	Primary Tumor	YES	YES	No Macroscopic disease			967	0	71	G3	Stage IIIC	1.72375
TCGA-61-2008-01	TCGA-61-2008-01	Primary Tumor	YES	YES	No Macroscopic disease			932	0	40	G2	Stage IIC	1.398
TCGA-36-2532-01	TCGA-36-2532-01	Primary Tumor	YES	YES	No Macroscopic disease			897	0	61	G3	Stage IIIC	1.244
TCGA-57-1992-01	TCGA-57-1992-01	Primary Tumor	YES	YES	No Macroscopic disease			882	0	62	G3	Stage IC	0.269875
TCGA-57-1993-01	TCGA-57-1993-01	Primary Tumor	YES	YES	No Macroscopic disease			763	0	56	G3	Stage IIIC	1.3165
TCGA-31-1951-01	TCGA-31-1951-01	Primary Tumor	YES	YES	No Macroscopic disease			684	0	58	G3	Stage IIIC	1.082
TCGA-61-1724-01	TCGA-61-1724-01	Primary Tumor	YES	YES	No Macroscopic disease			637	1	47	G3	Stage IIIC	0.65
TCGA-61-2000-01	TCGA-61-2000-01	Primary Tumor	YES	YES	No Macroscopic disease			441	0	67	G3	Stage IIIC	-1.01025
TCGA-61-1895-01	TCGA-61-1895-01	Primary Tumor	YES	YES	No Macroscopic disease			44	0	52	G3	Stage IIIB	-1.2525
TCGA-61-2016-01	TCGA-61-2016-01	Primary Tumor	YES	YES	No Macroscopic disease			36	1	51	G3	Stage IIIC	-1.21187
TCGA-23-1116-01	TCGA-23-1116-01	Primary Tumor	YES	YES	>20 mm	286	1	592	1	83	G3	Stage IIIC	1.106
TCGA-42-2593-01	TCGA-42-2593-01	Primary Tumor	YES	YES	>20 mm	45	0	45	1	67	G3	Stage IIIC	-0.26225
TCGA-29-1693-01	TCGA-29-1693-01	Primary Tumor	YES	YES	>20 mm			3096	0	72	G3	Stage IIIC	2.04862
TCGA-23-1118-01	TCGA-23-1118-01	Primary Tumor	YES	YES	>20 mm			2616	0	45	G3	Stage IIIC	1.50762
TCGA-61-1914-01	TCGA-61-1914-01	Primary Tumor	YES	YES	>20 mm			1722	0	65	G3	Stage IIIC	-0.148375
TCGA-23-1021-01	TCGA-23-1021-01	Primary Tumor	YES	YES	>20 mm			1446	1	45	G3	Stage IV	0.945375
TCGA-24-2271-01	TCGA-24-2271-01	Primary Tumor	YES	YES	>20 mm			962	1	55	G3	Stage IIIC	1.13137
TCGA-36-1576-01	TCGA-36-1576-01	Primary Tumor	YES	YES	>20 mm			915	0	76	G3	Stage IIIC	0.52025
TCGA-36-2540-01	TCGA-36-2540-01	Primary Tumor	YES	YES	>20 mm			724	0	26	G1	Stage IIIC	1.4185
TCGA-42-2587-01	TCGA-42-2587-01	Primary Tumor	YES	YES	>20 mm			722	0	75	G3	Stage IIIC	0.470125
TCGA-36-1570-01	TCGA-36-1570-01	Primary Tumor	YES	YES	>20 mm			655	0	49	G3	Stage IIIC	0.537125
TCGA-09-1673-01	TCGA-09-1673-01	Primary Tumor	YES	YES	>20 mm			92	0	50	G3	Stage IV	-2.05612
TCGA-61-1740-01	TCGA-61-1740-01	Primary Tumor	YES	YES	>20 mm			74	1	71	G3	Stage IIIC	-0.294625
TCGA-61-2009-01	TCGA-61-2009-01	Primary Tumor	YES	YES	11-20 mm			1212	0	65	G3	Stage IIIC	0.71
TCGA-61-1906-01	TCGA-61-1906-01	Primary Tumor	YES	YES	11-20 mm			1038	1	55	G3	Stage IIIC	1.31175
TCGA-61-1725-01	TCGA-61-1725-01	Primary Tumor	YES	YES	11-20 mm			956	0	40	G3	Stage IIIC	-0.42875
TCGA-20-1682-01	TCGA-20-1682-01	Primary Tumor	YES	YES	11-20 mm			837	0	56	GX	Stage IIIC	-1.75025
TCGA-57-1586-01	TCGA-57-1586-01	Primary Tumor	YES	YES	11-20 mm			679	0	66	G3	Stage IIIC	1.94825
TCGA-61-2002-01	TCGA-61-2002-01	Primary Tumor	YES	YES	11-20 mm			547	0	46	G3	Stage IIIC	-0.33275
TCGA-57-1585-01	TCGA-57-1585-01	Primary Tumor	YES	YES	11-20 mm			53	1	57	G3	Stage IIIC	0.98525
TCGA-23-1119-01	TCGA-23-1119-01	Primary Tumor	YES	YES	1-10 mm			3953	0	64	G3	Stage IIIC	-0.609375
TCGA-09-1662-01	TCGA-09-1662-01	Primary Tumor	YES	YES	1-10 mm			2717	1	58	G3	Stage IV	2.34525
TCGA-61-2097-01	TCGA-61-2097-01	Primary Tumor	YES	YES	1-10 mm			1844	0	71	G2	Stage IIC	0.424875
TCGA-23-1022-01	TCGA-23-1022-01	Primary Tumor	YES	YES	1-10 mm			1511	1	67	G3	Stage IIIC	-0.21375
TCGA-23-1028-01	TCGA-23-1028-01	Primary Tumor	YES	YES	1-10 mm			1503	0	43	G3	Stage IIIC	-1.00888
TCGA-61-1737-01	TCGA-61-1737-01	Primary Tumor	YES	YES	1-10 mm			1364	0	42	G3	Stage IV	1.0835
TCGA-61-1910-01	TCGA-61-1910-01	Primary Tumor	YES	YES	1-10 mm			1127	0	56	G3	Stage IIC	1.43362
TCGA-61-1738-01	TCGA-61-1738-01	Primary Tumor	YES	YES	1-10 mm			1089	1	60	G3	Stage IIIC	0.708125
TCGA-10-0935-01	TCGA-10-0935-01	Primary Tumor	YES	YES	1-10 mm			1078	1	68	G3	Stage IIIC	0.37675
TCGA-09-2045-01	TCGA-09-2045-01	Primary Tumor	YES	YES	1-10 mm			1069	1	50	G2	Stage IV	2.32162
TCGA-23-1117-01	TCGA-23-1117-01	Primary Tumor	YES	YES	1-10 mm			1013	1	42	G3	Stage IIIC	0.98075
TCGA-23-1027-01	TCGA-23-1027-01	Primary Tumor	YES	YES	1-10 mm			976	1	48	G3	Stage IIIC	-0.200625
TCGA-23-1030-01	TCGA-23-1030-01	Primary Tumor	YES	YES	1-10 mm			886	0	64	G3	Stage IIIC	2.31525
TCGA-30-1887-01	TCGA-30-1887-01	Primary Tumor	YES	YES	1-10 mm			738	1	67	G2	Stage IIIC	0.704875
TCGA-57-1582-01	TCGA-57-1582-01	Primary Tumor	YES	YES	1-10 mm			731	1	50	G3	Stage IIIC	-0.789125
TCGA-57-1584-01	TCGA-57-1584-01	Primary Tumor	YES	YES	1-10 mm			643	0	47	G3	Stage IIIC	1.09037
TCGA-09-2054-01	TCGA-09-2054-01	Primary Tumor	YES	YES	1-10 mm			637	1	58	G3	Stage IIIC	-1.57037
TCGA-09-0367-01	TCGA-09-0367-01	Primary Tumor	YES	YES	1-10 mm			547	1	67	G3	Stage IIIC
TCGA-61-2614-01	TCGA-61-2614-01	Primary Tumor	YES	YES	1-10 mm			262	1	71	G3	Stage IIIC	1.11625
TCGA-61-2612-01	TCGA-61-2612-01	Primary Tumor	YES	YES	1-10 mm			193	1	63	G3	Stage IIIC	1.38575
TCGA-61-1998-01	TCGA-61-1998-01	Primary Tumor	YES	YES	1-10 mm			168	0	48	G3	Stage IIIC	-0.18275
TCGA-09-2048-01	TCGA-09-2048-01	Primary Tumor	YES	YES	1-10 mm			138	1	63	G3	Stage IIIC	-2.1595
TCGA-23-2647-01	TCGA-23-2647-01	Primary Tumor	YES	YES	1-10 mm			135	0	49	G3	Stage IIIC	-1.34687
TCGA-61-2003-01	TCGA-61-2003-01	Primary Tumor	YES	YES	1-10 mm			122	0	53	G2	Stage IIIC	2.42887
TCGA-23-2649-01	TCGA-23-2649-01	Primary Tumor	YES	YES	1-10 mm			116	0	60	G3	Stage IIIC	1.1515
TCGA-61-1995-01	TCGA-61-1995-01	Primary Tumor	YES	YES	1-10 mm			61	0	43	G3	Stage IIIC	0.039125
TCGA-WR-A838-01	TCGA-WR-A838-01	Primary Tumor	YES	YES		304	0	304	1	72	G3	Stage IIIC
TCGA-04-1356-01	TCGA-04-1356-01	Primary Tumor	YES	YES				1499	1	62	G3	Stage IIC	-0.583625
TCGA-61-1736-01	TCGA-61-1736-01	Primary Tumor	YES	YES				1484	1	45	G3	Stage IIIC	-0.613625
TCGA-61-1911-01	TCGA-61-1911-01	Primary Tumor	YES	YES				1293	0	55	G3	Stage IIA	1.64075
TCGA-61-2012-01	TCGA-61-2012-01	Primary Tumor	YES	YES				932	0	81	G2	Stage IIC	1.33875
TCGA-61-1734-01	TCGA-61-1734-01	Primary Tumor	YES	YES				866	0	52	G3	Stage IC	0.011125
TCGA-61-2113-01	TCGA-61-2113-01	Primary Tumor	YES	YES				676	1	53	G3	Stage IIC	0.746
TCGA-59-A5PD-01	TCGA-59-A5PD-01	Primary Tumor	YES	YES				624	1	55	G3	Stage IC
TCGA-29-1701-01	TCGA-29-1701-01	Primary Tumor	YES	YES				515	1	56	G3	Stage IIIC	0.458375
TCGA-61-1901-01	TCGA-61-1901-01	Primary Tumor	YES	YES				347	1	65	G3	Stage IV	1.3045
TCGA-61-1721-01	TCGA-61-1721-01	Primary Tumor	YES	YES				338	0	38	G1	Stage IV	-1.38175
TCGA-09-1672-01	TCGA-09-1672-01	Primary Tumor	YES	YES				178	0	78	G1	Stage IIIC	1.51988
TCGA-31-1959-01	TCGA-31-1959-01	Primary Tumor	YES	YES				67	0	49	G2	Stage IV	0.737
TCGA-23-2077-01	TCGA-23-2077-01	Primary Tumor	YES	NO	No Macroscopic disease			3525	0	45	G3	Stage IIIC	0.1395
TCGA-31-1955-01	TCGA-31-1955-01	Primary Tumor	YES	NO	No Macroscopic disease			1293	0	43	G3	Stage IIIC	-0.491875
TCGA-31-1946-01	TCGA-31-1946-01	Primary Tumor	YES	NO	No Macroscopic disease			918	0	30	G3	Stage IIIC	-0.002875
TCGA-61-2095-01	TCGA-61-2095-01	Primary Tumor	YES		No Macroscopic disease			1875	1	54	G2	Stage IIIC	0.676
TCGA-61-1918-01	TCGA-61-1918-01	Primary Tumor	YES		No Macroscopic disease			479	1	45	G3	Stage IV	0.34025
TCGA-61-1907-01	TCGA-61-1907-01	Primary Tumor	YES		11-20 mm			952	0	63	G3	Stage IIIC	-2.26875
TCGA-61-1913-01	TCGA-61-1913-01	Primary Tumor	YES		1-10 mm			1488	0	48	G3	Stage IIIB	-0.767875
TCGA-61-1916-01	TCGA-61-1916-01	Primary Tumor	YES		1-10 mm			475	1	53	G2	Stage IIIC	0.209375
TCGA-29-2436-01	TCGA-29-2436-01	Primary Tumor	YES		1-10 mm			297	0	36	G2	Stage IIIC	2.00487
TCGA-29-1688-01	TCGA-29-1688-01	Primary Tumor	YES					2400	1	39	G2	Stage IIIC	-1.09662
TCGA-61-1915-01	TCGA-61-1915-01	Primary Tumor	YES					2061	0	50	G3	Stage IIC	0.201125
TCGA-09-1659-01	TCGA-09-1659-01	Primary Tumor	NO	YES	>20 mm			304	1	51	G3	Stage IIIC	1.0495
TCGA-04-1331-01	TCGA-04-1331-01	Primary Tumor	NO	YES	1-10 mm			1336	1	78	G3	Stage IIIC	0.624125
TCGA-30-1714-01	TCGA-30-1714-01	Primary Tumor	NO	YES	1-10 mm			1158	1	68	G3	Stage IV	1.22037
TCGA-31-1956-01	TCGA-31-1956-01	Primary Tumor	NO	YES				1342	0	60	G3	Stage IIIB	-0.407625
TCGA-04-1367-01	TCGA-04-1367-01	Primary Tumor	NO	NO	No Macroscopic disease	3145	0	3145	0	50	G3	Stage IIIC	-0.204125
TCGA-OY-A56Q-01	TCGA-OY-A56Q-01	Primary Tumor	NO	NO	No Macroscopic disease	576	0	576	0	78	G3	Stage IIA
TCGA-09-1675-01	TCGA-09-1675-01	Primary Tumor	NO	NO	No Macroscopic disease			2967	0	50	G2	Stage IC	-0.080875
TCGA-09-2050-01	TCGA-09-2050-01	Primary Tumor	NO	NO	No Macroscopic disease			2163	0	65	G2	Stage IIA	-0.416
TCGA-04-1347-01	TCGA-04-1347-01	Primary Tumor	NO	NO	No Macroscopic disease			1919	0	81	G3	Stage IV	-0.485625
TCGA-09-1667-01	TCGA-09-1667-01	Primary Tumor	NO	NO	No Macroscopic disease			1882	0	61	G2	Stage IIC	-1.35575
TCGA-09-1666-01	TCGA-09-1666-01	Primary Tumor	NO	NO	No Macroscopic disease			1752	0	57	G3	Stage IIIC	0.74475
TCGA-61-2092-01	TCGA-61-2092-01	Primary Tumor	NO	NO	No Macroscopic disease			1573	0	57	G3	Stage IIIC	0.256375
TCGA-61-2018-01	TCGA-61-2018-01	Primary Tumor	NO	NO	No Macroscopic disease			1381	0	62	G3	Stage IC	-0.042375
TCGA-59-2372-01	TCGA-59-2372-01	Primary Tumor	NO	NO	No Macroscopic disease			1363	1	73	G2	Stage IIIC	-2.027
TCGA-09-2053-01	TCGA-09-2053-01	Primary Tumor	NO	NO	No Macroscopic disease			1209	0	72	G3	Stage IIIC	0.81425
TCGA-09-1669-01	TCGA-09-1669-01	Primary Tumor	NO	NO	No Macroscopic disease			928	0	54	G3	Stage IIIA	-0.48625
TCGA-09-2055-01	TCGA-09-2055-01	Primary Tumor	NO	NO	No Macroscopic disease			819	0	48	G3	Stage IC	0.37425
TCGA-36-1571-01	TCGA-36-1571-01	Primary Tumor	NO	NO	No Macroscopic disease			695	1	53	G3	Stage IIIB	0.172875
TCGA-09-1670-01	TCGA-09-1670-01	Primary Tumor	NO	NO	No Macroscopic disease			547	0	57	G3	Stage IIIA	1.68613
TCGA-09-2056-01	TCGA-09-2056-01	Primary Tumor	NO	NO	No Macroscopic disease			379	0	62	G3	Stage IIIC	1.21238
TCGA-57-1583-01	TCGA-57-1583-01	Primary Tumor	NO	NO	No Macroscopic disease			346	1	57	G3	Stage IIIC	-0.040875
TCGA-09-0365-01	TCGA-09-0365-01	Primary Tumor	NO	NO	No Macroscopic disease			288	1	70	G3	Stage IIIC
TCGA-36-1575-01	TCGA-36-1575-01	Primary Tumor	NO	NO	No Macroscopic disease			260	0	83	G3	Stage IIIB	0.626375
TCGA-09-2043-01	TCGA-09-2043-01	Primary Tumor	NO	NO	No Macroscopic disease			188	0	69	G3	Stage IC	1.3355
TCGA-09-2044-01	TCGA-09-2044-01	Primary Tumor	NO	NO	No Macroscopic disease			186	0	77	G3	Stage IIB	0.876625
TCGA-61-1900-01	TCGA-61-1900-01	Primary Tumor	NO	NO	No Macroscopic disease			176	0	51	G3	Stage IIIB	-0.079
TCGA-59-2363-01	TCGA-59-2363-01	Primary Tumor	NO	NO	No Macroscopic disease			165	0	40	G3	Stage IIIA	-1.64188
TCGA-61-2087-01	TCGA-61-2087-01	Primary Tumor	NO	NO	No Macroscopic disease			146	0	49	G3	Stage IC	0.1195
TCGA-61-2088-01	TCGA-61-2088-01	Primary Tumor	NO	NO	No Macroscopic disease			145	0	51	G3	Stage IIIC	-1.18625
TCGA-09-2049-01	TCGA-09-2049-01	Primary Tumor	NO	NO	>20 mm			3419	0	64	G3	Stage IIIC	-2.227
TCGA-30-1860-01	TCGA-30-1860-01	Primary Tumor	NO	NO	>20 mm			1366	1	58	G3	Stage IIIC	-1.66057
TCGA-61-2109-01	TCGA-61-2109-01	Primary Tumor	NO	NO	>20 mm			629	1	40	G3	Stage IIIC	-0.74125
TCGA-04-1517-01	TCGA-04-1517-01	Primary Tumor	NO	NO	>20 mm			608	1	79	G3	Stage IIIC	1.57162
TCGA-09-0364-01	TCGA-09-0364-01	Primary Tumor	NO	NO	11-20 mm			887	1	80	G3	Stage IIC
TCGA-10-0926-01	TCGA-10-0926-01	Primary Tumor	NO	NO	11-20 mm			788	1	63	G3	Stage IIIC	-0.191125
TCGA-36-2538-01	TCGA-36-2538-01	Primary Tumor	NO	NO	11-20 mm			763	0	37	G3	Stage IIIB	1.15237
TCGA-04-1530-01	TCGA-04-1530-01	Primary Tumor	NO	NO	1-10 mm			3622	1	68	G3	Stage IIIC	-1.24962
TCGA-09-1664-01	TCGA-09-1664-01	Primary Tumor	NO	NO	1-10 mm			2279	1	37	G1	Stage IIIC	0.9195
TCGA-09-0366-01	TCGA-09-0366-01	Primary Tumor	NO	NO	1-10 mm			1757	1	55	G3	Stage IIIC
TCGA-30-1718-01	TCGA-30-1718-01	Primary Tumor	NO	NO	1-10 mm			1579	1	44	G3	Stage IIIC	1.01237
TCGA-61-2017-01	TCGA-61-2017-01	Primary Tumor	NO	NO	1-10 mm			1398	0	64	G1	Stage IIIC	0.4205
TCGA-OY-A56P-01	TCGA-OY-A56P-01	Primary Tumor	NO	NO	1-10 mm			1207	0	48	G3	Stage IIIB
TCGA-09-1661-01	TCGA-09-1661-01	Primary Tumor	NO	NO	1-10 mm			1169	1	75	G3	Stage IIIC	0.022875
TCGA-04-1525-01	TCGA-04-1525-01	Primary Tumor	NO	NO	1-10 mm			1167	1	47	G3	Stage IIIC	0.403
TCGA-30-1891-01	TCGA-30-1891-01	Primary Tumor	NO	NO	1-10 mm			914	1	61	G2	Stage IIIC	1.1015
TCGA-61-1728-01	TCGA-61-1728-01	Primary Tumor	NO	NO	1-10 mm			848	0	59	G3	Stage IV	0.412875
TCGA-20-1684-01	TCGA-20-1684-01	Primary Tumor	NO	NO	1-10 mm			581	0	51	G3	Stage IIIC	-1.3245
TCGA-31-1950-01	TCGA-31-1950-01	Primary Tumor	NO	NO	1-10 mm			571	0	76	G2	Stage IIIC	0.72025
TCGA-10-0928-01	TCGA-10-0928-01	Primary Tumor	NO	NO	1-10 mm			563	1	71	G3	Stage IIIC	-0.510125
TCGA-20-1685-01	TCGA-20-1685-01	Primary Tumor	NO	NO	1-10 mm			508	0	45	G3	Stage IIIC	0.5025
TCGA-30-1856-01	TCGA-30-1856-01	Primary Tumor	NO	NO	1-10 mm			477	1	56	G3	Stage IIIC	0.74975
TCGA-61-1904-01	TCGA-61-1904-01	Primary Tumor	NO	NO	1-10 mm			276	0	60	G3	Stage IIIC	0.742375
TCGA-09-1674-01	TCGA-09-1674-01	Primary Tumor	NO	NO	1-10 mm			260	0	79	G3	Stage IIIC	-0.132
TCGA-61-1730-01	TCGA-61-1730-01	Primary Tumor	NO	NO	1-10 mm			132	1	78	G3	Stage IC	-0.390875
TCGA-23-1120-01	TCGA-23-1120-01	Primary Tumor	NO	NO	1-10 mm			130	0	60	G3	Stage IIIC	2.15062
TCGA-30-1855-01	TCGA-30-1855-01	Primary Tumor	NO	NO	1-10 mm			75	1	61	G3	Stage IIIC	0.389375
TCGA-23-1809-01	TCGA-23-1809-01	Primary Tumor	NO	NO	1-10 mm			16	0	63	G3	Stage IIC	2.38587
TCGA-5X-AA5U-01	TCGA-5X-AA5U-01	Primary Tumor	NO	NO		361	0	361	0	61	GX	Stage IIC
TCGA-09-1668-01	TCGA-09-1668-01	Primary Tumor	NO	NO				1684	0	57	G3	Stage IIIC	-0.000125
TCGA-04-1652-01	TCGA-04-1652-01	Primary Tumor	NO	NO				969	1	76	G2	Stage IIIC	0.861375
TCGA-61-1903-01	TCGA-61-1903-01	Primary Tumor	NO	NO				396	0	55	G3	Stage IB	0.64775
TCGA-31-1953-01	TCGA-31-1953-01	Primary Tumor	NO	NO				204	0	52	G3	Stage IIIC	0.631
TCGA-04-1335-01	TCGA-04-1335-01	Primary Tumor	NO	NO				55	1	60	G2	Stage IB	-0.098625
TCGA-61-2104-01	TCGA-61-2104-01	Primary Tumor	NO		No Macroscopic disease			2338	0	53	G2	Stage IIC	1.54275
TCGA-61-1727-01	TCGA-61-1727-01	Primary Tumor	NO		No Macroscopic disease			564	0	74	G3	Stage IC	-1.15275
TCGA-61-1899-01	TCGA-61-1899-01	Primary Tumor	NO		No Macroscopic disease			256	0	81	G3	Stage IIIC	-0.084875
TCGA-61-1722-01	TCGA-61-1722-01	Primary Tumor	NO		No Macroscopic disease			246	0	89	G3	Stage IB	0.83875
TCGA-61-1741-01	TCGA-61-1741-01	Primary Tumor	NO		>20 mm			1024	1	76	G3	Stage IIIB	-1.63475
TCGA-36-1578-01	TCGA-36-1578-01	Primary Tumor	NO		>20 mm			847	0	63	G3	Stage IV	1.72462
TCGA-29-2414-01	TCGA-29-2414-01	Primary Tumor	NO		11-20 mm			2621	1	75	G2	Stage IIIC	0.358375
TCGA-61-2098-01	TCGA-61-2098-01	Primary Tumor	NO		11-20 mm			1993	0	62	G2	Stage IIIC	0.3725
TCGA-10-0931-01	TCGA-10-0931-01	Primary Tumor	NO		1-10 mm			1000	1	44	G3	Stage IIIC	0.323625
TCGA-61-1917-01	TCGA-61-1917-01	Primary Tumor	NO					1321	1	60	G3	Stage IIIB	-0.33675
TCGA-42-2591-01	TCGA-42-2591-01	Primary Tumor		YES	No Macroscopic disease	1240	0	1240	0	51	GX	Stage IIIC	0.679625
TCGA-42-2582-01	TCGA-42-2582-01	Primary Tumor		YES	No Macroscopic disease	1179	1	1447	1	49	G3	Stage IIIC	-0.56125
TCGA-24-2267-01	TCGA-24-2267-01	Primary Tumor		YES	No Macroscopic disease			1446	1	58	G3	Stage IIB	1.05788
TCGA-29-1784-01	TCGA-29-1784-01	Primary Tumor		YES	No Macroscopic disease			163	0	55	G3	Stage IIIC	-0.041
TCGA-23-2645-01	TCGA-23-2645-01	Primary Tumor		YES	No Macroscopic disease			137	0	54	G3	Stage IIIC	-2.331
TCGA-20-1687-01	TCGA-20-1687-01	Primary Tumor		YES	No Macroscopic disease			81	0	46	G3	Stage IV	0.69275
TCGA-29-2428-01	TCGA-29-2428-01	Primary Tumor		YES	>20 mm			1372	0	58	G3	Stage IIIC	1.1045
TCGA-10-0936-01	TCGA-10-0936-01	Primary Tumor		YES	>20 mm			1123	1	69	G3	Stage IIIC	0.85825
TCGA-29-1785-01	TCGA-29-1785-01	Primary Tumor		YES	>20 mm			1104	1	55	G3	Stage IIIC	2.04562
TCGA-24-2026-01	TCGA-24-2026-01	Primary Tumor		YES	>20 mm			1059	1	79	G3	Stage IIIC	0.735125
TCGA-24-2295-01	TCGA-24-2295-01	Primary Tumor		YES	>20 mm			1007	1	69	G3	Stage IIIC	-0.07875
TCGA-42-2588-01	TCGA-42-2588-01	Primary Tumor		YES	>20 mm			880	1	61	G3	Stage IV	-0.26725
TCGA-24-1464-01	TCGA-24-1464-01	Primary Tumor		YES	>20 mm			379	1	70	G3	Stage IIIC	0.316125
TCGA-24-0970-01	TCGA-24-0970-01	Primary Tumor		YES	>20 mm			354	1	63	G3	Stage IIIC	0.372125
TCGA-24-0980-01	TCGA-24-0980-01	Primary Tumor		YES	>20 mm			233	1	53	G3	Stage IIIC	-0.782875
TCGA-24-0966-01	TCGA-24-0966-01	Primary Tumor		YES	>20 mm			232	0	78	G3	Stage IIIC	-0.150375
TCGA-23-1121-01	TCGA-23-1121-01	Primary Tumor		YES	>20 mm			194	0	51	G3	Stage IIIC	-0.2045
TCGA-24-1427-01	TCGA-24-1427-01	Primary Tumor		YES	>20 mm			147	0	58	G3	Stage IIIC	-0.3165
TCGA-23-1111-01	TCGA-23-1111-01	Primary Tumor		YES	>20 mm			98	0	63	G3	Stage IIIC	0.42475
TCGA-59-2355-01	TCGA-59-2355-01	Primary Tumor		YES	>20 mm			65	1	58	G3	Stage IV	0.577125
TCGA-24-1471-01	TCGA-24-1471-01	Primary Tumor		YES	>20 mm			36	0	60	G3	Stage IIIC	0.686875
TCGA-24-2288-01	TCGA-24-2288-01	Primary Tumor		YES	>20 mm			25	1	70	G3	Stage IIIC	2.52625
TCGA-23-1123-01	TCGA-23-1123-01	Primary Tumor		YES	11-20 mm			1018	1	59	G3	Stage IIIC	-0.211625
TCGA-24-2261-01	TCGA-24-2261-01	Primary Tumor		YES	11-20 mm			24	1	76	G3	Stage IIIC	-0.174875
TCGA-42-2589-01	TCGA-42-2589-01	Primary Tumor		YES	1-10 mm	1274	1	1278	0	54	G3	Stage IIIC	0.08825
TCGA-29-1699-01	TCGA-29-1699-01	Primary Tumor		YES	1-10 mm	1106	0	1106	1	57	G3	Stage IIIC	1.26462
TCGA-24-1467-01	TCGA-24-1467-01	Primary Tumor		YES	1-10 mm			3224	1	51	G3	Stage IIIC	0.7685
TCGA-23-2081-01	TCGA-23-2081-01	Primary Tumor		YES	1-10 mm			2342	1	49	G3	Stage IV	0.339125
TCGA-24-2254-01	TCGA-24-2254-01	Primary Tumor		YES	1-10 mm			1736	1	66	G3	Stage IIIC	1.05288
TCGA-04-1348-01	TCGA-04-1348-01	Primary Tumor		YES	1-10 mm			1483	1	44	G3	Stage IIIB	0.375625
TCGA-24-2281-01	TCGA-24-2281-01	Primary Tumor		YES	1-10 mm			1357	0	68	G3	Stage IIA	1.0845
TCGA-24-1552-01	TCGA-24-1552-01	Primary Tumor		YES	1-10 mm			1259	1	77	G3	Stage IIIC	0.419
TCGA-59-2354-01	TCGA-59-2354-01	Primary Tumor		YES	1-10 mm			1046	1	63	G3	Stage IIIC	0.788125
TCGA-23-1113-01	TCGA-23-1113-01	Primary Tumor		YES	1-10 mm			949	1	48	G3	Stage IV	1.26163
TCGA-24-1924-01	TCGA-24-1924-01	Primary Tumor		YES	1-10 mm			919	1	65	G3	Stage IIIC	1.05725
TCGA-36-1569-01	TCGA-36-1569-01	Primary Tumor		YES	1-10 mm			885	0	52	G3	Stage IIIC	0.277
TCGA-24-1923-01	TCGA-24-1923-01	Primary Tumor		YES	1-10 mm			690	1	51	G3	Stage IIIC	-0.828625
TCGA-24-1434-01	TCGA-24-1434-01	Primary Tumor		YES	1-10 mm			568	1	59	G3	Stage IIIC	1.11937
TCGA-24-1431-01	TCGA-24-1431-01	Primary Tumor		YES	1-10 mm			567	1	67	G3	Stage IIIC	2.80862
TCGA-24-1847-01	TCGA-24-1847-01	Primary Tumor		YES	1-10 mm			343	0	45	G3	Stage IV	1.41663
TCGA-24-1565-01	TCGA-24-1565-01	Primary Tumor		YES	1-10 mm			312	1	74	G3	Stage IIIC	0.0865
TCGA-24-1436-01	TCGA-24-1436-01	Primary Tumor		YES	1-10 mm			260	1	57	G3	Stage IIIC	2.48887
TCGA-24-1842-01	TCGA-24-1842-01	Primary Tumor		YES	1-10 mm			253	0	49	G3	Stage IIIC	-0.64425
TCGA-24-1413-01	TCGA-24-1413-01	Primary Tumor		YES	1-10 mm			192	0	51	G3	Stage IIIC	0.517
TCGA-24-1423-01	TCGA-24-1423-01	Primary Tumor		YES	1-10 mm			190	0	61	G3	Stage IIIC	2.143
TCGA-24-1849-01	TCGA-24-1849-01	Primary Tumor		YES	1-10 mm			176	0	80	G3	Stage IIIC	1.5685
TCGA-24-1850-01	TCGA-24-1850-01	Primary Tumor		YES	1-10 mm			168	0	72	G3	Stage IIIC	0.17875
TCGA-24-1426-01	TCGA-24-1426-01	Primary Tumor		YES	1-10 mm			163	0	43	G3	Stage IIIC	0.33575
TCGA-24-1846-01	TCGA-24-1846-01	Primary Tumor		YES	1-10 mm			133	0	45	G3	Stage IIIC	-1.64275
TCGA-24-1843-01	TCGA-24-1843-01	Primary Tumor		YES	1-10 mm			106	0	66	G3	Stage IIIC	0.67375
TCGA-23-2641-01	TCGA-23-2641-01	Primary Tumor		YES	1-10 mm			84	0	85	G3	Stage IIIC	0.030125
TCGA-24-0968-01	TCGA-24-0968-01	Primary Tumor		YES	1-10 mm					59	G3	Stage IIIC	-1.20662
TCGA-04-1346-01	TCGA-04-1346-01	Primary Tumor		YES				1993	0	73	G2	Stage IIIC	0.865125
TCGA-04-1349-01	TCGA-04-1349-01	Primary Tumor		YES				656	1	69	G3	Stage IV	0.1095
TCGA-36-2533-01	TCGA-36-2533-01	Primary Tumor		YES						55	G3	Stage IIIC	0.529375
TCGA-30-1880-01	TCGA-30-1880-01	Primary Tumor		NO	No Macroscopic disease			1751	1	56	G3	Stage IIIC	0.748
TCGA-04-1514-01	TCGA-04-1514-01	Primary Tumor		NO	No Macroscopic disease			1720	1	45	G2	Stage IIIA	-2.07212
TCGA-04-1336-01	TCGA-04-1336-01	Primary Tumor		NO	No Macroscopic disease			1495	0	55	G3	Stage IIIB	0.014625
TCGA-29-1707-01	TCGA-29-1707-01	Primary Tumor		NO	No Macroscopic disease			1277	0	41	G3	Stage IIC	-0.307125
TCGA-20-1686-01	TCGA-20-1686-01	Primary Tumor		NO	No Macroscopic disease			89	0	75	G3	Stage IIIC	0.84225
TCGA-04-1337-01	TCGA-04-1337-01	Primary Tumor		NO	No Macroscopic disease			61	1	78	G2	Stage IIIC	1.98012
TCGA-29-2425-01	TCGA-29-2425-01	Primary Tumor		NO	>20 mm			1977	0	60	G2	Stage IIIC	0.703375
TCGA-36-2551-01	TCGA-36-2551-01	Primary Tumor		NO	>20 mm			492	0	57	G3	Stage IIIC	0.507125
TCGA-30-1862-01	TCGA-30-1862-01	Primary Tumor		NO	>20 mm			186	1	65	G2	Stage IV	1.74287
TCGA-36-2530-01	TCGA-36-2530-01	Primary Tumor		NO	11-20 mm			1004	0	38	G3	Stage IIIC	-1.14488
TCGA-04-1542-01	TCGA-04-1542-01	Primary Tumor		NO	1-10 mm			2561	1	52	G2	Stage IIIB	0.4575
TCGA-30-1869-01	TCGA-30-1869-01	Primary Tumor		NO	1-10 mm			1563	1	50	G3	Stage IV
TCGA-24-1435-01	TCGA-24-1435-01	Primary Tumor		NO	1-10 mm			1324	1	57	G3	Stage IIIC	-0.479
TCGA-04-1332-01	TCGA-04-1332-01	Primary Tumor		NO	1-10 mm			1247	1	70	G3	Stage IIIC	-0.54675
TCGA-23-1122-01	TCGA-23-1122-01	Primary Tumor		NO	1-10 mm			1189	1	53	G3	Stage IIIC	-0.82975
TCGA-30-1853-01	TCGA-30-1853-01	Primary Tumor		NO	1-10 mm			1103	1	58	G3	Stage IIIC	-0.777875
TCGA-29-1696-01	TCGA-29-1696-01	Primary Tumor		NO	1-10 mm			1032	1	43	G2	Stage IIIC	-0.724875
TCGA-04-1364-01	TCGA-04-1364-01	Primary Tumor		NO	1-10 mm			1024	1	61	G3	Stage IIIC	-0.1065
TCGA-29-1769-01	TCGA-29-1769-01	Primary Tumor		NO	1-10 mm			699	0	40	G3	Stage IIIC	0.197
TCGA-10-0934-01	TCGA-10-0934-01	Primary Tumor		NO	1-10 mm			204	1	50	G3	Stage IIIC	0.715375
TCGA-04-1365-01	TCGA-04-1365-01	Primary Tumor		NO				2329	0	87	G3	Stage IIIB	-1.68837
TCGA-36-1568-01	TCGA-36-1568-01	Primary Tumor		NO				875	0	52	G3	Stage IIIC	1.44738
TCGA-13-0903-01	TCGA-13-0903-01	Primary Tumor			No Macroscopic disease	3887	0	3887	0	42	G3	Stage IV	-0.241375
TCGA-13-0888-01	TCGA-13-0888-01	Primary Tumor			No Macroscopic disease	2811	0	2811	1	78	G3	Stage IIIC	0.467125
TCGA-13-0919-01	TCGA-13-0919-01	Primary Tumor			No Macroscopic disease	2571	0	2571	0	52	G3	Stage IIIC	0.255875
TCGA-13-2061-01	TCGA-13-2061-01	Primary Tumor			No Macroscopic disease	2339	0	2339	0	58	G3	Stage IIIC	-0.534375
TCGA-13-A5FT-01	TCGA-13-A5FT-01	Primary Tumor			No Macroscopic disease	2143	0	2143	0	67	G3	Stage IIIC
TCGA-13-0916-01	TCGA-13-0916-01	Primary Tumor			No Macroscopic disease	1785	0	1785	0	49	G3	Stage IIIC	-0.38525
TCGA-13-0923-01	TCGA-13-0923-01	Primary Tumor			No Macroscopic disease	1719	1	2547	0	74	G3	Stage IIIC	0.23475
TCGA-13-0800-01	TCGA-13-0800-01	Primary Tumor			No Macroscopic disease	1396	1	2661	0	52	G3	Stage IIIC
TCGA-13-0799-01	TCGA-13-0799-01	Primary Tumor			No Macroscopic disease	1262	1	2535	0	44	G3	Stage IIIC	-0.571875
TCGA-13-1510-01	TCGA-13-1510-01	Primary Tumor			No Macroscopic disease	1189	1	1359	1	62	G3	Stage IIIC	0.377125
TCGA-13-0762-01	TCGA-13-0762-01	Primary Tumor			No Macroscopic disease	1003	1	3400	0	65	G3	Stage IIIC
TCGA-13-2057-01	TCGA-13-2057-01	Primary Tumor			No Macroscopic disease	897	1	2434	0	59	G3	Stage IIIC	-0.90875
TCGA-13-0913-01	TCGA-13-0913-01	Primary Tumor			No Macroscopic disease	871	1	3325	0	53	G3	Stage IIIC	-1.08675
TCGA-13-0792-01	TCGA-13-0792-01	Primary Tumor			No Macroscopic disease	816	1	3602	0	40	G3	Stage IIIC
TCGA-13-0891-01	TCGA-13-0891-01	Primary Tumor			No Macroscopic disease	762	1	3128	1	73	G3	Stage IV	-1.12637
TCGA-13-0802-01	TCGA-13-0802-01	Primary Tumor			No Macroscopic disease	510	1	1552	1	79	G3	Stage IIIC
TCGA-13-0912-01	TCGA-13-0912-01	Primary Tumor			No Macroscopic disease	469	1	1145	1	58	G3	Stage IIIC	1.08613
TCGA-13-1819-01	TCGA-13-1819-01	Primary Tumor			No Macroscopic disease	429	1	2025	1	59	G3	Stage IIC	0.247
TCGA-13-1512-01	TCGA-13-1512-01	Primary Tumor			No Macroscopic disease	427	1	442	0	49	G3	Stage IIIC	0.073875
TCGA-13-0761-01	TCGA-13-0761-01	Primary Tumor			No Macroscopic disease	424	1	1156	1	51	G3	Stage IV
TCGA-13-0801-01	TCGA-13-0801-01	Primary Tumor			No Macroscopic disease	345	1	1399	1	46	G3	Stage IIIC
TCGA-13-0791-01	TCGA-13-0791-01	Primary Tumor			No Macroscopic disease	281	1	1224	1	58	G3	Stage IIIC
TCGA-59-2349-01	TCGA-59-2349-01	Primary Tumor			No Macroscopic disease			2437	1	71	G3	Stage IA	1.18625
TCGA-23-1114-01	TCGA-23-1114-01	Primary Tumor			No Macroscopic disease			2089	1	55	G3	Stage IIIC	-0.113375
TCGA-61-2096-01	TCGA-61-2096-01	Primary Tumor			No Macroscopic disease			1776	0	56	G2	Stage IC	0.51225
TCGA-04-1638-01	TCGA-04-1638-01	Primary Tumor			No Macroscopic disease			1686	1	57	G3	Stage IV	-0.09425
TCGA-13-0921-01	TCGA-13-0921-01	Primary Tumor			No Macroscopic disease			1483	1	72	G3	Stage IIIC	0.75175
TCGA-04-1655-01	TCGA-04-1655-01	Primary Tumor			No Macroscopic disease			1380	1	49	G2	Stage IIIB	0.579
TCGA-61-2110-01	TCGA-61-2110-01	Primary Tumor			No Macroscopic disease			1354	1	56		Stage IIIC	1.1055
TCGA-13-0803-01	TCGA-13-0803-01	Primary Tumor			No Macroscopic disease			1334	1	81	G3	Stage IIIC
TCGA-61-1743-01	TCGA-61-1743-01	Primary Tumor			No Macroscopic disease			1329	1	53	G2	Stage IIC	-2.17838
TCGA-25-2400-01	TCGA-25-2400-01	Primary Tumor			No Macroscopic disease			1278	1	76	G3	Stage IIIC	0.269125
TCGA-04-1516-01	TCGA-04-1516-01	Primary Tumor			No Macroscopic disease			1265	0	48	G3	Stage IA	0.393375
TCGA-25-1634-01	TCGA-25-1634-01	Primary Tumor			No Macroscopic disease			1091	1	75	G3	Stage IIIC	0.385875
TCGA-29-1711-01	TCGA-29-1711-01	Primary Tumor			No Macroscopic disease			1053	0	45	G2	Stage IIIC	1.51925
TCGA-25-1321-01	TCGA-25-1321-01	Primary Tumor			No Macroscopic disease			1033	1	65	G3	Stage IIIC	1.41075
TCGA-04-1361-01	TCGA-04-1361-01	Primary Tumor			No Macroscopic disease			989	0	57	G3	Stage IIIB	0.177875
TCGA-25-2404-01	TCGA-25-2404-01	Primary Tumor			No Macroscopic disease			883	1	38	G3	Stage IIIC	0.7395
TCGA-20-0991-01	TCGA-20-0991-01	Primary Tumor			No Macroscopic disease			797	0	78	G3	Stage IIB	-0.463
TCGA-36-1577-01	TCGA-36-1577-01	Primary Tumor			No Macroscopic disease			783	0	43	G2	Stage IIC	-1.227
TCGA-20-1683-01	TCGA-20-1683-01	Primary Tumor			No Macroscopic disease			772	0	65	G3	Stage IIIC	-1.21812
TCGA-36-1581-01	TCGA-36-1581-01	Primary Tumor			No Macroscopic disease			751	0	63	G3	Stage IIC	-1.2835
TCGA-36-2547-01	TCGA-36-2547-01	Primary Tumor			No Macroscopic disease			624	0	64	G3	Stage IIIC	0.693125
TCGA-25-1623-01	TCGA-25-1623-01	Primary Tumor			No Macroscopic disease			565	1	71	G3	Stage IV	1.01563
TCGA-36-2545-01	TCGA-36-2545-01	Primary Tumor			No Macroscopic disease			557	0	42	G3	Stage IIIA	0.758875
TCGA-29-1778-01	TCGA-29-1778-01	Primary Tumor			No Macroscopic disease			454	0	77	G3	Stage IIIC	-0.019625
TCGA-10-0933-01	TCGA-10-0933-01	Primary Tumor			No Macroscopic disease			446	1	77	G3	Stage IIIC	-0.792
TCGA-25-2397-01	TCGA-25-2397-01	Primary Tumor			No Macroscopic disease			365	1	59	G3	Stage IV	1.8975
TCGA-13-0760-01	TCGA-13-0760-01	Primary Tumor			No Macroscopic disease			351	1	63	G3	Stage IV
TCGA-36-2552-01	TCGA-36-2552-01	Primary Tumor			No Macroscopic disease			349	0	64	G3	Stage IIC	0.0345
TCGA-29-2434-01	TCGA-29-2434-01	Primary Tumor			No Macroscopic disease			349	0	52	G3	Stage IIIC	-0.44225
TCGA-29-1781-01	TCGA-29-1781-01	Primary Tumor			No Macroscopic disease			255	0	69	G3	Stage IIIC	-1.39375
TCGA-36-2549-01	TCGA-36-2549-01	Primary Tumor			No Macroscopic disease			184	0	54	G3	Stage IIC	1.6085
TCGA-25-2396-01	TCGA-25-2396-01	Primary Tumor			No Macroscopic disease			92	1	71	G3	Stage IIIC	0.832125
TCGA-13-1408-01	TCGA-13-1408-01	Primary Tumor			>20 mm	765	1	1680	1	59	G3	Stage IIIC	1.45212
TCGA-13-1498-01	TCGA-13-1498-01	Primary Tumor			>20 mm	534	1	2012	1	73	G3	Stage IIIC	0.684625
TCGA-13-1511-01	TCGA-13-1511-01	Primary Tumor			>20 mm	459	1	1650	1	52	G3	Stage IV	0.179375
TCGA-29-2429-01	TCGA-29-2429-01	Primary Tumor			>20 mm	421	0	421	1	79	G3	Stage IIIC	-0.2515
TCGA-13-1501-01	TCGA-13-1501-01	Primary Tumor			>20 mm	392	1	1314	1	50	G3	Stage IV	-0.999875
TCGA-13-0904-01	TCGA-13-0904-01	Primary Tumor			>20 mm	330	1	1532	1	63	G3	Stage IIIC	2.15425
TCGA-13-0795-01	TCGA-13-0795-01	Primary Tumor			>20 mm	325	1	619	1	66	G3	Stage IIIC
TCGA-13-1411-01	TCGA-13-1411-01	Primary Tumor			>20 mm	238	1	531	1	81	G3	Stage IIIC	1.53425
TCGA-VG-A8LO-01	TCGA-VG-A8LO-01	Primary Tumor			>20 mm	24	0	24	1	55	GB	Stage IV
TCGA-24-2027-01	TCGA-24-2027-01	Primary Tumor			>20 mm			3337	1	51	G3	Stage IV	0.233125
TCGA-29-1762-01	TCGA-29-1762-01	Primary Tumor			>20 mm			2634	1	59	G2	Stage IV	-2.13713
TCGA-24-1463-01	TCGA-24-1463-01	Primary Tumor			>20 mm			2218	1	70	G3	Stage IIIC	0.40025
TCGA-24-2289-01	TCGA-24-2289-01	Primary Tumor			>20 mm			2049	1	68	G3	Stage IV	0.058625
TCGA-04-1350-01	TCGA-04-1350-01	Primary Tumor			>20 mm			1946	1	46	G3	Stage IIIC	-1.85088
TCGA-24-1104-01	TCGA-24-1104-01	Primary Tumor			>20 mm			1933	1	56	G3	Stage IV	2.06925
TCGA-29-1764-01	TCGA-29-1764-01	Primary Tumor			>20 mm			1914	0	49	G2	Stage IIIC	0.157625
TCGA-29-2427-01	TCGA-29-2427-01	Primary Tumor			>20 mm			1900	0	60	G3	Stage IIIC	0.061375
TCGA-13-1482-01	TCGA-13-1482-01	Primary Tumor			>20 mm			1877	1	52	G2	Stage IV	0.0675
TCGA-24-1545-01	TCGA-24-1545-01	Primary Tumor			>20 mm			1746	1	69	G3	Stage IIIC	-0.009
TCGA-24-2030-01	TCGA-24-2030-01	Primary Tumor			>20 mm			1701	1	87	G3	Stage IIIC	0.412625
TCGA-24-2297-01	TCGA-24-2297-01	Primary Tumor			>20 mm			1699	1	56	G3	Stage IIIC	0.57925
TCGA-24-2298-01	TCGA-24-2298-01	Primary Tumor			>20 mm			1620	1	55	G3	Stage IIIC	2.02513
TCGA-25-2391-01	TCGA-25-2391-01	Primary Tumor			>20 mm			1492	1	57	G3	Stage IIIC	0.422
TCGA-04-1644-01	TCGA-04-1644-01	Primary Tumor			>20 mm			1487	1	48	G3	Stage IIIC	-0.740125
TCGA-24-0979-01	TCGA-24-0979-01	Primary Tumor			>20 mm			1264	1	53	G3	Stage IV	-0.241125
TCGA-29-1695-01	TCGA-29-1695-01	Primary Tumor			>20 mm			1229	1	62	G2	Stage IIIC	2.07725
TCGA-24-1557-01	TCGA-24-1557-01	Primary Tumor			>20 mm			1213	1	49	G3	Stage IIIC	0.445625
TCGA-13-0723-01	TCGA-13-0723-01	Primary Tumor			>20 mm			1204	1	63	G3	Stage IIIC
TCGA-36-2529-01	TCGA-36-2529-01	Primary Tumor			>20 mm			1066	0	71	G3	Stage IIIC	0.0815
TCGA-13-1817-01	TCGA-13-1817-01	Primary Tumor			>20 mm			1024	1	56	G3	Stage IIIC	-2.31437
TCGA-25-1325-01	TCGA-25-1325-01	Primary Tumor			>20 mm			976	1	77	G3	Stage IV	0.362875
TCGA-29-1768-01	TCGA-29-1768-01	Primary Tumor			>20 mm			952	1	50	G3	Stage IV	-1.09738
TCGA-29-1697-01	TCGA-29-1697-01	Primary Tumor			>20 mm			949	1	62	G3	Stage IIIC	-1.0205
TCGA-36-2534-01	TCGA-36-2534-01	Primary Tumor			>20 mm			907	0	72	G3	Stage IIIC	-0.313375
TCGA-13-1483-01	TCGA-13-1483-01	Primary Tumor			>20 mm			895	1	61	G3	Stage IIIC	-0.253875
TCGA-24-1430-01	TCGA-24-1430-01	Primary Tumor			>20 mm			863	1	68	G3	Stage IIIC	-0.563875
TCGA-36-2537-01	TCGA-36-2537-01	Primary Tumor			>20 mm			788	0	39	G3	Stage IIIC	0.744125
TCGA-23-2072-01	TCGA-23-2072-01	Primary Tumor			>20 mm			759	1	58	G3	Stage IV	3.19988
TCGA-13-0717-01	TCGA-13-0717-01	Primary Tumor			>20 mm			748	1	54	G3	Stage IIIC
TCGA-36-1580-01	TCGA-36-1580-01	Primary Tumor			>20 mm			737	1	82	G3	Stage IIIC	0.504625
TCGA-29-1771-01	TCGA-29-1771-01	Primary Tumor			>20 mm			686	0	76	G2	Stage IIIC	1.05825
TCGA-36-1574-01	TCGA-36-1574-01	Primary Tumor			>20 mm			686	0	48	G3	Stage IIIC	-1.47675
TCGA-36-2544-01	TCGA-36-2544-01	Primary Tumor			>20 mm			638	0	58	G3	Stage IIIC	0.15525
TCGA-10-0938-01	TCGA-10-0938-01	Primary Tumor			>20 mm			636	1	80	G3	Stage IIIC	0.152
TCGA-25-2399-01	TCGA-25-2399-01	Primary Tumor			>20 mm			608	1	80	G3	Stage IIIC	1.15475
TCGA-13-0901-01	TCGA-13-0901-01	Primary Tumor			>20 mm			589	0	41	G3	Stage IIIC	-0.523875
TCGA-04-1342-01	TCGA-04-1342-01	Primary Tumor			>20 mm			563	1	80	G2	Stage IV	1.77475
TCGA-24-2033-01	TCGA-24-2033-01	Primary Tumor			>20 mm			562	1	87	G3	Stage IIIC	-0.45925
TCGA-29-1705-01	TCGA-29-1705-01	Primary Tumor			>20 mm			555	1	47	G2	Stage IIIC	0.45625
TCGA-13-0730-01	TCGA-13-0730-01	Primary Tumor			>20 mm			542	1	71	G3	Stage IIIC
TCGA-29-1761-01	TCGA-29-1761-01	Primary Tumor			>20 mm			528	1	80	G3	Stage IIIC	-0.473857
TCGA-29-1774-01	TCGA-29-1774-01	Primary Tumor			>20 mm			527	0	82	G3	Stage IIIC	-2.25125
TCGA-25-1626-01	TCGA-25-1626-01	Primary Tumor			>20 mm			518	1	65	G3	Stage IIIC	0.608
TCGA-24-2293-01	TCGA-24-2293-01	Primary Tumor			>20 mm			506	1	47	G3		1.66112
TCGA-24-2029-01	TCGA-24-2029-01	Primary Tumor			>20 mm			439	1	75	G3	Stage IIIC	0.1405
TCGA-36-2548-01	TCGA-36-2548-01	Primary Tumor			>20 mm			431	0	57	G3	Stage IIIC	2.22825
TCGA-13-0807-01	TCGA-13-0807-01	Primary Tumor			>20 mm			414	1	54	G3	Stage IIIC	-0.259375
TCGA-25-2042-01	TCGA-25-2042-01	Primary Tumor			>20 mm			396	1	60	G3	Stage IIIC	1.70563
TCGA-29-1777-01	TCGA-29-1777-01	Primary Tumor			>20 mm			374	0	47	G2	Stage IIIC	-0.744875
TCGA-04-1343-01	TCGA-04-1343-01	Primary Tumor			>20 mm			361	1	72	G3	Stage IV	1.32413
TCGA-29-1776-01	TCGA-29-1776-01	Primary Tumor			>20 mm			360	0	63	G3	Stage IIIC	0.662625
TCGA-42-2590-01	TCGA-42-2590-01	Primary Tumor			>20 mm			317	1	57	G2	Stage IV	0.062625
TCGA-24-1418-01	TCGA-24-1418-01	Primary Tumor			>20 mm			243	0	68	G3	Stage IIIC	0.82
TCGA-13-1496-01	TCGA-13-1496-01	Primary Tumor			>20 mm			129	1	65	G3	Stage IIIC	0.955125
TCGA-25-1322-01	TCGA-25-1322-01	Primary Tumor			>20 mm			91	1	62	G3	Stage IV	0.348625
TCGA-36-2543-01	TCGA-36-2543-01	Primary Tumor			>20 mm			68	1	85	G3	Stage IIIC	-0.211
TCGA-23-1107-01	TCGA-23-1107-01	Primary Tumor			>20 mm			9	1	59	G3	Stage IV	0.36975
TCGA-13-0885-01	TCGA-13-0885-01	Primary Tumor			11-20 mm			3388	0	70	G3	Stage IIIC	-0.150375
TCGA-29-1692-01	TCGA-29-1692-01	Primary Tumor			11-20 mm			2872	1	58	G2	Stage IIIC	1.21312
TCGA-13-1488-01	TCGA-13-1488-01	Primary Tumor			11-20 mm			2154	1	59	G3	Stage IV	0.499125
TCGA-25-1319-01	TCGA-25-1319-01	Primary Tumor			11-20 mm			1977	1	73	G3	Stage IIIC	-0.73825
TCGA-61-2101-01	TCGA-61-2101-01	Primary Tumor			11-20 mm			1688	1	55	G2	Stage IIIC	2.76563
TCGA-29-1704-01	TCGA-29-1704-01	Primary Tumor			11-20 mm			1587	0	61	G3	Stage IIIC	-0.545375
TCGA-61-2610-01	TCGA-61-2610-01	Primary Tumor			11-20 mm			1579	1	61	G3	Stage IIIC
TCGA-29-1690-01	TCGA-29-1690-01	Primary Tumor			11-20 mm			1448	1	66	G2	Stage IIIC	0.441125
TCGA-13-0893-01	TCGA-13-0893-01	Primary Tumor			11-20 mm			1319	1	48	G3	Stage IIIC	-1.07475
TCGA-29-1766-01	TCGA-29-1766-01	Primary Tumor			11-20 mm			1199	1	74	G2	Stage IIIC	0.694125
TCGA-29-1694-01	TCGA-29-1694-01	Primary Tumor			11-20 mm			1187	1	45	GX	Stage IIIC	1.5395
TCGA-25-2393-01	TCGA-25-2393-01	Primary Tumor			11-20 mm			1157	1	81	G3	Stage IIIC	-0.792375
TCGA-61-2613-01	TCGA-61-2613-01	Primary Tumor			11-20 mm			945	1	73	G3	Stage IIIC	0.418
TCGA-25-1871-01	TCGA-25-1871-01	Primary Tumor			11-20 mm			760	1	70	G3	Stage IIIC	-0.80275
TCGA-29-2432-01	TCGA-29-2432-01	Primary Tumor			11-20 mm			653	1	61	G3	Stage IIIC	1.40538
TCGA-25-1329-01	TCGA-25-1329-01	Primary Tumor			11-20 mm			457	1	76	G3	Stage IIIC	0.23875
TCGA-25-1870-01	TCGA-25-1870-01	Primary Tumor			11-20 mm			455	1	59	G3	Stage IIIC	-0.17875
TCGA-13-1500-01	TCGA-13-1500-01	Primary Tumor			11-20 mm			425	1	71	G3	Stage IIIC	1.10787
TCGA-24-1928-01	TCGA-24-1928-01	Primary Tumor			11-20 mm			336	1	77	G3	Stage IIIC	1.56125
TCGA-24-1419-01	TCGA-24-1419-01	Primary Tumor			11-20 mm			239	0	62	G3	Stage IIIC	-1.74688
TCGA-29-2435-01	TCGA-29-2435-01	Primary Tumor			11-20 mm			34	0	78	G3	Stage IV
TCGA-25-2392-01	TCGA-25-2392-01	Primary Tumor			11-20 mm			31	1	75	G3	Stage IV	-1.6425
TCGA-13-0886-01	TCGA-13-0886-01	Primary Tumor			1-10 mm	4665	0	4665	0	67	G3	Stage IIIC	0.568625
TCGA-13-0890-01	TCGA-13-0890-01	Primary Tumor			1-10 mm	4424	0	4424	0	56	G3	Stage IIIC	-0.91025
TCGA-13-0906-01	TCGA-13-0906-01	Primary Tumor			1-10 mm	3619	0	3619	0	50	G3	Stage IIIC	0.471625
TCGA-13-1404-01	TCGA-13-1404-01	Primary Tumor			1-10 mm	1581	1	2469	0	48	G3	Stage IIIC	-2.2055
TCGA-13-1505-01	TCGA-13-1505-01	Primary Tumor			1-10 mm	1561	1	1998	0	63	G3	Stage IIIC	-0.044125
TCGA-13-2060-01	TCGA-13-2060-01	Primary Tumor			1-10 mm	1475	1	2369	0	51	G3	Stage IV	0.414375
TCGA-13-0910-01	TCGA-13-0910-01	Primary Tumor			1-10 mm	1212	1	3548	0	58	G3	Stage IIIC	-0.118125
TCGA-13-2066-01	TCGA-13-2066-01	Primary Tumor			1-10 mm	1028	1	2133	1	49	G3	Stage IV	-1.201
TCGA-13-2059-01	TCGA-13-2059-01	Primary Tumor			1-10 mm	1005	1	2387	0	50	G3	Stage IIIC	0.759125
TCGA-13-1495-01	TCGA-13-1495-01	Primary Tumor			1-10 mm	977	1	2749	1	60	G2	Stage IIIC	-0.49175
TCGA-13-0924-01	TCGA-13-0924-01	Primary Tumor			1-10 mm	962	1	2614	0	45	G3	Stage IV	-0.299
TCGA-13-2065-01	TCGA-13-2065-01	Primary Tumor			1-10 mm	946	1	1993	0	71	G3	Stage IIIC	-1.96088
TCGA-13-0794-01	TCGA-13-0794-01	Primary Tumor			1-10 mm	845	1	1919	1	60	G3	Stage IIIC
TCGA-13-1409-01	TCGA-13-1409-01	Primary Tumor			1-10 mm	690	1	1742	1	73	G3	Stage IIIC	-0.46625
TCGA-13-0765-01	TCGA-13-0765-01	Primary Tumor			1-10 mm	668	1	1389	1	50	G3	Stage IIIC	1.3885
TCGA-13-0766-01	TCGA-13-0766-01	Primary Tumor			1-10 mm	628	1	1725	1	42	G3	Stage IIIC	-0.339375
TCGA-13-1509-01	TCGA-13-1509-01	Primary Tumor			1-10 mm	578	1	2438	0	64	G3	Stage IV	0.327375
TCGA-13-0897-01	TCGA-13-0897-01	Primary Tumor			1-10 mm	554	1	2182	1	54	G3	Stage IIIC	0.10225
TCGA-13-0908-01	TCGA-13-0908-01	Primary Tumor			1-10 mm	552	1	1843	1	58	G3	Stage IV	0.71725
TCGA-13-0899-01	TCGA-13-0899-01	Primary Tumor			1-10 mm	547	1	2012	1	60	G3	Stage IIIC	0.12975
TCGA-13-0797-01	TCGA-13-0797-01	Primary Tumor			1-10 mm	525	1	2121	0	49	G3	Stage IIIC	1.93125
TCGA-13-1412-01	TCGA-13-1412-01	Primary Tumor			1-10 mm	409	1	984	1	41	G3	Stage IV	1.05362
TCGA-13-0768-01	TCGA-13-0768-01	Primary Tumor			1-10 mm	398	1	1784	1	73	G3	Stage IIIC
TCGA-13-0793-01	TCGA-13-0793-01	Primary Tumor			1-10 mm	351	1	3263	0	40	G3	Stage IV
TCGA-13-1507-01	TCGA-13-1507-01	Primary Tumor			1-10 mm	324	1	1993	1	77	G3	Stage IIIC	1.77475
TCGA-13-2071-01	TCGA-13-2071-01	Primary Tumor			1-10 mm	322	1	773	1	63	G3	Stage IV	-0.877125
TCGA-13-0920-01	TCGA-13-0920-01	Primary Tumor			1-10 mm	297	1	1484	1	65	G3	Stage IIIC	0.465625
TCGA-13-0911-01	TCGA-13-0911-01	Primary Tumor			1-10 mm	279	1	1355	1	55	G3	Stage IV	-0.612
TCGA-13-0764-01	TCGA-13-0764-01	Primary Tumor			1-10 mm	272	1	1881	1	62	G3	Stage IV
TCGA-13-A5FU-01	TCGA-13-A5FU-01	Primary Tumor			1-10 mm	256	0	256	1	60	G3	Stage IV
TCGA-13-1405-01	TCGA-13-1405-01	Primary Tumor			1-10 mm	228	1	868	1	49	G3	Stage IV	1.686
TCGA-24-2020-01	TCGA-24-2020-01	Primary Tumor			1-10 mm			4624	1	67	G3	Stage IIIC	-0.080375
TCGA-59-2351-01	TCGA-59-2351-01	Primary Tumor			1-10 mm			3532	0	51	G3	Stage IIIC	1.483
TCGA-13-0884-01	TCGA-13-0884-01	Primary Tumor			1-10 mm			3260	1	39	G3	Stage IIIC	-0.44025
TCGA-13-0889-01	TCGA-13-0889-01	Primary Tumor			1-10 mm			2894	1	75	GX	Stage IV	0.757
TCGA-13-1481-01	TCGA-13-1481-01	Primary Tumor			1-10 mm			2648	1	76	G2	Stage IIIC	0.23025
TCGA-25-1878-01	TCGA-25-1878-01	Primary Tumor			1-10 mm			2587	1	60	G3	Stage IIIC	0.81725
TCGA-04-1371-01	TCGA-04-1371-01	Primary Tumor			1-10 mm			2506	0	58	G3	Stage IIIC	-0.841625
TCGA-10-0927-01	TCGA-10-0927-01	Primary Tumor			1-10 mm			2490	1	65	G2	Stage IIIC	-0.82725
TCGA-24-1930-01	TCGA-24-1930-01	Primary Tumor			1-10 mm			2467	1	53	G3	Stage IIIC	1.6695
TCGA-24-1852-01	TCGA-24-1852-01	Primary Tumor			1-10 mm			2201	1	55	G3	Stage IIIC	0.978875
TCGA-20-0996-01	TCGA-20-0996-01	Primary Tumor			1-10 mm			2196	0	59	G2	Stage IIIC	0.190625
TCGA-24-1556-01	TCGA-24-1556-01	Primary Tumor			1-10 mm			2148	1	50	G3	Stage IIB	-1.42412
TCGA-24-2280-01	TCGA-24-2280-01	Primary Tumor			1-10 mm			2143	0	74	G3	Stage IIIC	0.762125
TCGA-13-0883-01	TCGA-13-0883-01	Primary Tumor			1-10 mm			2097	1	61	G3	Stage IIIC	0.018375
TCGA-29-1698-01	TCGA-29-1698-01	Primary Tumor			1-10 mm			2078	0	53	G3	Stage IIIC	0.262625
TCGA-29-1763-01	TCGA-29-1763-01	Primary Tumor			1-10 mm			2032	0	43	G2	Stage IIC	-0.120125
TCGA-13-0887-01	TCGA-13-0887-01	Primary Tumor			1-10 mm			2028	1	42	G3	Stage IIIC	0.778625
TCGA-25-1328-01	TCGA-25-1328-01	Primary Tumor			1-10 mm			2009	1	38	G3	Stage IIIC	1.328
TCGA-04-1649-01	TCGA-04-1649-01	Primary Tumor			1-10 mm			1966	0	74	G3	Stage IIIC	2.93613
TCGA-24-1546-01	TCGA-24-1546-01	Primary Tumor			1-10 mm			1955	1	46	G3	Stage IIIC	-0.253875
TCGA-24-2036-01	TCGA-24-2036-01	Primary Tumor			1-10 mm			1947	1	50	G3	Stage IIIA	-0.233625
TCGA-25-1633-01	TCGA-25-1633-01	Primary Tumor			1-10 mm			1891	1	64	G3	Stage IIIC	-1.01137
TCGA-04-1370-01	TCGA-04-1370-01	Primary Tumor			1-10 mm			1824	0	52	G3	Stage IIIC
TCGA-29-1703-01	TCGA-29-1703-01	Primary Tumor			1-10 mm			1815	1	56	G2	Stage IIIC	0.913875
TCGA-25-1632-01	TCGA-25-1632-01	Primary Tumor			1-10 mm			1799	1	68	G3	Stage IV	1.10213
TCGA-24-2024-01	TCGA-24-2024-01	Primary Tumor			1-10 mm			1769	1	72	G3	Stage IIIC	1.35625
TCGA-24-1553-01	TCGA-24-1553-01	Primary Tumor			1-10 mm			1767	1	53	G3	Stage IIIB	0.89225
TCGA-13-0751-01	TCGA-13-0751-01	Primary Tumor			1-10 mm			1678	1	44	GX	Stage IIIC	0.681875
TCGA-13-1477-01	TCGA-13-1477-01	Primary Tumor			1-10 mm			1662	1	49	G2	Stage IV	1.172
TCGA-10-0925-01	TCGA-10-0925-01	Primary Tumor			1-10 mm			1652	1	58	G1	Stage IIIB	1.24075
TCGA-24-1103-01	TCGA-24-1103-01	Primary Tumor			1-10 mm			1646	1	50	G3	Stage IIIC	-0.013125
TCGA-25-1635-01	TCGA-25-1635-01	Primary Tumor			1-10 mm			1583	1	71	G3	Stage IIIC	-0.41025
TCGA-25-1315-01	TCGA-25-1315-01	Primary Tumor			1-10 mm			1583	1	50	G3	Stage IIIC	0.46825
TCGA-24-1551-01	TCGA-24-1551-01	Primary Tumor			1-10 mm			1579	1	53	G3	Stage IIIC	-0.154875
TCGA-23-1109-01	TCGA-23-1109-01	Primary Tumor			1-10 mm			1562	1	62	G3	Stage IIIC	-0.2535
TCGA-13-0894-01	TCGA-13-0894-01	Primary Tumor			1-10 mm			1509	1	53	G3	Stage IIIC	1.0955
TCGA-30-1892-01	TCGA-30-1892-01	Primary Tumor			1-10 mm			1484	1	52	G3	Stage IIIC	2.688
TCGA-24-1614-01	TCGA-24-1614-01	Primary Tumor			1-10 mm			1470	1	57	G3	Stage IIIC	-1.48812
TCGA-29-1691-01	TCGA-29-1691-01	Primary Tumor			1-10 mm			1470	1	51	G2	Stage IIIC	-1.68275
TCGA-30-1859-01	TCGA-30-1859-01	Primary Tumor			1-10 mm			1463	1	56	G3		-0.59525
TCGA-04-1654-01	TCGA-04-1654-01	Primary Tumor			1-10 mm			1451	1	69	G2	Stage IIIC	0.618625
TCGA-24-1563-01	TCGA-24-1563-01	Primary Tumor			1-10 mm			1451	1	66	G3	Stage IIIC	0.003125
TCGA-24-1105-01	TCGA-24-1105-01	Primary Tumor			1-10 mm			1442	1	36	G3	Stage IIIC	1.35487
TCGA-04-1338-01	TCGA-04-1338-01	Primary Tumor			1-10 mm			1418	0	78	G3	Stage IIIC	1.41237
TCGA-24-1562-01	TCGA-24-1562-01	Primary Tumor			1-10 mm			1384	1	67	G3	Stage IIIC	0.691375
TCGA-24-1466-01	TCGA-24-1466-01	Primary Tumor			1-10 mm			1373	1	74	G3	Stage IIIC	0.959875
TCGA-25-2398-01	TCGA-25-2398-01	Primary Tumor			1-10 mm			1369	1	71	G3	Stage IIIC	1.11388
TCGA-24-2023-01	TCGA-24-2023-01	Primary Tumor			1-10 mm			1364	1	54	G3	Stage IIIA	1.97125
TCGA-13-0720-01	TCGA-13-0720-01	Primary Tumor			1-10 mm			1355	1	48	G3	Stage IIIC	1.33763
TCGA-24-2038-01	TCGA-24-2038-01	Primary Tumor			1-10 mm			1354	1	68	GB	Stage IIIA	0.7395
TCGA-04-1362-01	TCGA-04-1362-01	Primary Tumor			1-10 mm			1348	1	59	G3	Stage IIC	0.59975
TCGA-24-1560-01	TCGA-24-1560-01	Primary Tumor			1-10 mm			1341	1	51	G4	Stage IIIC	-0.358375
TCGA-29-2431-01	TCGA-29-2431-01	Primary Tumor			1-10 mm			1285	0	59	G2	Stage IIIC	-1.67675
TCGA-25-1316-01	TCGA-25-1316-01	Primary Tumor			1-10 mm			1279	1	55	G3	Stage IIIC	-1.40937
TCGA-25-1326-01	TCGA-25-1326-01	Primary Tumor			1-10 mm			1249	1	61	G3	Stage IIIC	0.427
TCGA-24-1550-01	TCGA-24-1550-01	Primary Tumor			1-10 mm			1249	1	49	G3	Stage IIIC	-2.48913
TCGA-24-1616-01	TCGA-24-1616-01	Primary Tumor			1-10 mm			1163	1	56	G3	Stage IIIC	1.19088
TCGA-25-1630-01	TCGA-25-1630-01	Primary Tumor			1-10 mm			1162	1	73	G3	Stage IIIC	0.591625
TCGA-25-1320-01	TCGA-25-1320-01	Primary Tumor			1-10 mm			1155	1	65	G3	Stage IIIC	0.314125
TCGA-30-1866-01	TCGA-30-1866-01	Primary Tumor			1-10 mm			1114	1	61	G2	Stage IV	1.26925
TCGA-24-2290-01	TCGA-24-2290-01	Primary Tumor			1-10 mm			1102	1	56	G3	Stage IIIC	0.83175
TCGA-04-1651-01	TCGA-04-1651-01	Primary Tumor			1-10 mm			1102	1	53	G3	Stage IIIC	0.469125
TCGA-24-2260-01	TCGA-24-2260-01	Primary Tumor			1-10 mm			1100	1	74	G3	Stage IIIB	0.82925
TCGA-13-0805-01	TCGA-13-0805-01	Primary Tumor			1-10 mm			1074	1	57	G3	Stage IIIC
TCGA-13-0804-01	TCGA-13-0804-01	Primary Tumor			1-10 mm			1073	1	73	G3	Stage IIIC
TCGA-25-1318-01	TCGA-25-1318-01	Primary Tumor			1-10 mm			1064	1	54	G3	Stage IIIC	2.08363
TCGA-30-1861-01	TCGA-30-1861-01	Primary Tumor			1-10 mm			1058	1	74	G3	Stage IIIC	-0.284625
TCGA-10-0930-01	TCGA-10-0930-01	Primary Tumor			1-10 mm			1040	1	70	G3	Stage IIIC	0.184125
TCGA-25-1324-01	TCGA-25-1324-01	Primary Tumor			1-10 mm			1035	1	74	G3	Stage IIIC	-0.321625
TCGA-25-1314-01	TCGA-25-1314-01	Primary Tumor			1-10 mm			1004	1	42	G3	Stage IV	2.61488
TCGA-29-1710-01	TCGA-29-1710-01	Primary Tumor			1-10 mm			951	1	54	G2	Stage IIIC	2.30763
TCGA-13-0726-01	TCGA-13-0726-01	Primary Tumor			1-10 mm			949	1	55	GX	Stage IIIC
TCGA-25-2408-01	TCGA-25-2408-01	Primary Tumor			1-10 mm			943	1	37	G2	Stage IV	1.60312
TCGA-04-1536-01	TCGA-04-1536-01	Primary Tumor			1-10 mm			885	1	60	G3	Stage IV	1.15213
TCGA-04-1648-01	TCGA-04-1648-01	Primary Tumor			1-10 mm			871	1	57	G2	Stage IIIC	-0.946625
TCGA-24-2035-01	TCGA-24-2035-01	Primary Tumor			1-10 mm			857	1	65	G3	Stage IIIC	-0.0867143
TCGA-04-1646-01	TCGA-04-1646-01	Primary Tumor			1-10 mm			848	1	60	G3	Stage IIIC	0.261375
TCGA-25-1625-01	TCGA-25-1625-01	Primary Tumor			1-10 mm			840	1	66	G3	Stage IIIC	1.13375
TCGA-25-2409-01	TCGA-25-2409-01	Primary Tumor			1-10 mm			821	1	71	G3	Stage IV	1.40688
TCGA-24-1544-01	TCGA-24-1544-01	Primary Tumor			1-10 mm			820	1	71	G3	Stage IIIC	-1.53175
TCGA-25-1313-01	TCGA-25-1313-01	Primary Tumor			1-10 mm			820	1	62	G3	Stage IV	0.9385
TCGA-23-1026-01	TCGA-23-1026-01	Primary Tumor			1-10 mm			816	0	45	G3	Stage IIIC	1.50825
TCGA-24-1564-01	TCGA-24-1564-01	Primary Tumor			1-10 mm			787	1	67	G3	Stage IIIC	0.585125
TCGA-29-1770-01	TCGA-29-1770-01	Primary Tumor			1-10 mm			741	0	54	G2	Stage IIIC	1.5645
TCGA-25-1877-01	TCGA-25-1877-01	Primary Tumor			1-10 mm			730	1	81	G3	Stage IIIC	-1.48929
TCGA-29-1702-01	TCGA-29-1702-01	Primary Tumor			1-10 mm			728	1	84	G3	Stage IIIC	-1.11675
TCGA-20-0987-01	TCGA-20-0987-01	Primary Tumor			1-10 mm			701	1	61	G3	Stage IIIC	0.646875
TCGA-24-0982-01	TCGA-24-0982-01	Primary Tumor			1-10 mm			679	1	77	G3	Stage IIIC	1.16087
TCGA-59-2350-01	TCGA-59-2350-01	Primary Tumor			1-10 mm			679	1	44	G3	Stage IV	0.56875
TCGA-24-1474-01	TCGA-24-1474-01	Primary Tumor			1-10 mm			676	1	57	G3	Stage IIIC	0.804
TCGA-24-0975-01	TCGA-24-0975-01	Primary Tumor			1-10 mm			663	1	58	G3	Stage IIIC	0.9705
TCGA-36-2542-01	TCGA-36-2542-01	Primary Tumor			1-10 mm			657	0	59	G3	Stage IIIB	0.644125
TCGA-04-1369-01	TCGA-04-1369-01	Primary Tumor			1-10 mm			642	1	53	G2	Stage IIIC	1.59962
TCGA-13-1485-01	TCGA-13-1485-01	Primary Tumor			1-10 mm			629	1	48	G2	Stage IV	2.17963
TCGA-25-1628-01	TCGA-25-1628-01	Primary Tumor			1-10 mm			627	1	67	G3	Stage IIIC	-0.158375
TCGA-10-0937-01	TCGA-10-0937-01	Primary Tumor			1-10 mm			608	1	44	G3	Stage IIIC	0.838
TCGA-24-1558-01	TCGA-24-1558-01	Primary Tumor			1-10 mm			594	1	73	G3	Stage IIIC	2.61613
TCGA-23-1031-01	TCGA-23-1031-01	Primary Tumor			1-10 mm			575	1	60	G3	Stage IV	-0.157625
TCGA-24-1428-01	TCGA-24-1428-01	Primary Tumor			1-10 mm			529	0	50	G3	Stage IIIC	-0.43275
TCGA-24-1567-01	TCGA-24-1567-01	Primary Tumor			1-10 mm			524	1	54	G3	Stage IIIB	-0.74775
TCGA-24-1927-01	TCGA-24-1927-01	Primary Tumor			1-10 mm			500	1	59	G3	Stage IIIC	-0.147125
TCGA-24-1548-01	TCGA-24-1548-01	Primary Tumor			1-10 mm			493	1	57	G3	Stage IIIC	1.60612
TCGA-23-1024-01	TCGA-23-1024-01	Primary Tumor			1-10 mm			468	0	52	G3	Stage IV	0.670625
TCGA-13-0727-01	TCGA-13-0727-01	Primary Tumor			1-10 mm			462	1	71	G3	Stage IIIC
TCGA-25-1323-01	TCGA-25-1323-01	Primary Tumor			1-10 mm			395	1	72	G3	Stage IIIC	1.52262
TCGA-25-1627-01	TCGA-25-1627-01	Primary Tumor			1-10 mm			394	1	73	G3	Stage IIIC	0.971
TCGA-13-0725-01	TCGA-13-0725-01	Primary Tumor			1-10 mm			377	1	44	G3	Stage IIIC
TCGA-29-1775-01	TCGA-29-1775-01	Primary Tumor			1-10 mm			376	0	51	G2	Stage IIIC	-0.985
TCGA-13-0758-01	TCGA-13-0758-01	Primary Tumor			1-10 mm			346	1	60	G3	Stage IV
TCGA-13-0757-01	TCGA-13-0757-01	Primary Tumor			1-10 mm			340	1	71	G3	Stage IIIC
TCGA-24-1920-01	TCGA-24-1920-01	Primary Tumor			1-10 mm			298	0	74	G3	Stage IIIC	-0.725875
TCGA-24-1469-01	TCGA-24-1469-01	Primary Tumor			1-10 mm			277	0	71	G3	Stage IIIC	-1.06163
TCGA-23-1029-01	TCGA-23-1029-01	Primary Tumor			1-10 mm			268	0	46	G3	Stage IIIC	0.2875
TCGA-24-1417-01	TCGA-24-1417-01	Primary Tumor			1-10 mm			238	0	54	G3	Stage IV	-1.21888
TCGA-29-1783-01	TCGA-29-1783-01	Primary Tumor			1-10 mm			220	0	58	G3	Stage IIIC	0.97325
TCGA-24-1416-01	TCGA-24-1416-01	Primary Tumor			1-10 mm			194	0	34	G3	Stage IV	1.38262
TCGA-13-0714-01	TCGA-13-0714-01	Primary Tumor			1-10 mm			189	1	55	G3	Stage IV
TCGA-24-1424-01	TCGA-24-1424-01	Primary Tumor			1-10 mm			183	0	67	G3	Stage IIIC	1.52988
TCGA-24-1425-01	TCGA-24-1425-01	Primary Tumor			1-10 mm			181	0	45	G3	Stage IIIC	-1.52062
TCGA-24-2019-01	TCGA-24-2019-01	Primary Tumor			1-10 mm			148	0	46	G3	Stage IIIC	-0.195625
TCGA-23-2643-01	TCGA-23-2643-01	Primary Tumor			1-10 mm			143	0	74	G3	Stage IIIC	1.655
TCGA-24-1845-01	TCGA-24-1845-01	Primary Tumor			1-10 mm			116	0	42	G3	Stage IIIC	1.23738
TCGA-24-1844-01	TCGA-24-1844-01	Primary Tumor			1-10 mm			113	0	64	G3	Stage IIIC	0.79725
TCGA-24-1470-01	TCGA-24-1470-01	Primary Tumor			1-10 mm			105	0	54	G3	Stage IIIB	-0.300125
TCGA-25-2401-01	TCGA-25-2401-01	Primary Tumor			1-10 mm			90	1	64	G3	Stage IIIC	0.5005
TCGA-23-1032-01	TCGA-23-1032-01	Primary Tumor			1-10 mm			84	1	73	G3	Stage IV	0.696625
TCGA-13-0724-01	TCGA-13-0724-01	Primary Tumor			1-10 mm			83	1	72	G3	Stage IV
TCGA-13-0755-01	TCGA-13-0755-01	Primary Tumor			1-10 mm			76	1	75	G3	Stage IV	0.433
TCGA-25-1312-01	TCGA-25-1312-01	Primary Tumor			1-10 mm			31	1	69	G3	Stage IV	0.220375
TCGA-24-1422-01	TCGA-24-1422-01	Primary Tumor			1-10 mm			23	1	82	G3	Stage IIIC	2.04538
TCGA-24-2262-01	TCGA-24-2262-01	Primary Tumor			1-10 mm			11	1	57	G3	Stage IIIC	1.34787
TCGA-25-1631-01	TCGA-25-1631-01	Primary Tumor			1-10 mm			9	1	73	G3	Stage IIIC	0.288875
TCGA-13-0900-01	TCGA-13-0900-01	Primary Tumor				4077	0	4077	0	59	G3	Stage IIIC	-0.09625
TCGA-13-1492-01	TCGA-13-1492-01	Primary Tumor				3819	0	3819	1	66	G3	Stage IIIC	-2.557
TCGA-13-0905-01	TCGA-13-0905-01	Primary Tumor				1535	1	3746	0	51	G3	Stage IIIC	0.002125
TCGA-13-1407-01	TCGA-13-1407-01	Primary Tumor				1333	1	2534	0	51	G3	Stage IIIC	-1.1985
TCGA-29-A5NZ-01	TCGA-29-A5NZ-01	Primary Tumor				879	1	984	0	66	G3	Stage IIIC
TCGA-13-1497-01	TCGA-13-1497-01	Primary Tumor				813	1	3871	0	47	G3	Stage IIIC	-0.65575
TCGA-13-1489-01	TCGA-13-1489-01	Primary Tumor				806	1	2553	1	70	G2	Stage IIIC	0.48275
TCGA-13-1494-01	TCGA-13-1494-01	Primary Tumor				693	1	2856	1	43	G3	Stage IV	-1.25713
TCGA-13-1506-01	TCGA-13-1506-01	Primary Tumor				666	1	1039	1	45	G3	Stage IIIC	0.6305
TCGA-13-1499-01	TCGA-13-1499-01	Primary Tumor				583	1	3500	0	56	G3	Stage IIIC	-1.33862
TCGA-13-1504-01	TCGA-13-1504-01	Primary Tumor				548	1	1059	1	68	G3	Stage IIIC	1.67887
TCGA-13-1484-01	TCGA-13-1484-01	Primary Tumor				497	1	3785	1	62	G3	Stage IIIC	1.45012
TCGA-3P-A9WA-01	TCGA-3P-A9WA-01	Primary Tumor				420	0	420	0	55	G3	Stage IIB
TCGA-13-1403-01	TCGA-13-1403-01	Primary Tumor				418	1	2345	1	48	G3	Stage IIIC	1.05025
TCGA-13-1410-01	TCGA-13-1410-01	Primary Tumor				319	1	2464	0	57	GX	Stage IV	1.70263
TCGA-59-2348-01	TCGA-59-2348-01	Primary Tumor						5481	0	59	G3	Stage IIIC	1.73025
TCGA-61-2111-01	TCGA-61-2111-01	Primary Tumor						3825	0	61	G3	Stage IV	0.096
TCGA-24-1603-01	TCGA-24-1603-01	Primary Tumor						2742	1	53	G3	Stage IIIB	-0.523
TCGA-24-1555-01	TCGA-24-1555-01	Primary Tumor						2692	1	50	G3	Stage IIIC	0.254125
TCGA-24-1604-01	TCGA-24-1604-01	Primary Tumor						2688	1	66	G3	Stage IIIC	1.03775
TCGA-61-2094-01	TCGA-61-2094-01	Primary Tumor						2182	0	63	G3	Stage IIIC	-0.050875
TCGA-04-1351-01	TCGA-04-1351-01	Primary Tumor						1991	0	76	G2	Stage IIIC	-2.23388
TCGA-24-1549-01	TCGA-24-1549-01	Primary Tumor						1721	1	58	G3	Stage IIIB	-0.8255
TCGA-13-1491-01	TCGA-13-1491-01	Primary Tumor						1595	1	55	G3	Stage IIIC	1.10137
TCGA-61-1919-01	TCGA-61-1919-01	Primary Tumor						1161	1	58	G2	Stage IIIC	-0.826375
TCGA-20-0990-01	TCGA-20-0990-01	Primary Tumor						789	0	74	G3	Stage IIIC	1.76275
TCGA-57-1994-01	TCGA-57-1994-01	Primary Tumor						761	0	63			0.86
TCGA-13-1487-01	TCGA-13-1487-01	Primary Tumor						681	1	74	GX	Stage IV	0.64975
TCGA-59-2352-01	TCGA-59-2352-01	Primary Tumor						286	1	78	G3	Stage IIIC	0.536625
TCGA-61-2102-01	TCGA-61-2102-01	Primary Tumor						197	1	74	G3	Stage IIIC	-1.50875
TCGA-25-1317-01	TCGA-25-1317-01	Primary Tumor						61	1	66	G3	Stage IIIC	0.97825
TCGA-30-1867-01	TCGA-30-1867-01	Primary Tumor						37	1	46	GX	Stage IV	0.584
TCGA-04-1341-01	TCGA-04-1341-01	Primary Tumor						33	0	85	G3		1.98425
TCGA-04-1519-01	TCGA-04-1519-01	Primary Tumor						24	0	48	G3	Stage IIIC	1.00262
TCGA-04-1353-01	TCGA-04-1353-01	Primary Tumor						16	0	64		Stage IIIC	-0.147875
TCGA-30-1857-01	TCGA-30-1857-01	Primary Tumor						8	1	64	G3	Stage IV	2.7085
TCGA-25-2390-01	TCGA-25-2390-01	Primary Tumor								80			-1.16525
TCGA-04-1360-01	TCGA-04-1360-01	Primary Tumor								65	G3	Stage IA	-0.1335
TCGA-04-1357-01	TCGA-04-1357-01	Primary Tumor								52	G3	Stage IIIB	0.9945
TCGA-36-2539-01	TCGA-36-2539-01	Primary Tumor											-1.80537
TCGA-72-4231-01	TCGA-72-4231-01	Primary Tumor
TCGA-72-4232-01	TCGA-72-4232-01	Primary Tumor
TCGA-72-4233-01	TCGA-72-4233-01	Primary Tumor
TCGA-72-4234-01	TCGA-72-4234-01	Primary Tumor
TCGA-72-4235-01	TCGA-72-4235-01	Primary Tumor
TCGA-72-4236-01	TCGA-72-4236-01	Primary Tumor
TCGA-72-4237-01	TCGA-72-4237-01	Primary Tumor
TCGA-72-4238-01	TCGA-72-4238-01	Primary Tumor
TCGA-72-4240-01	TCGA-72-4240-01	Primary Tumor
TCGA-72-4241-01	TCGA-72-4241-01	Primary Tumor
